# Supplementary material for: Comprehensive evaluation of primer pairs targeting the ammonia monooxygenase subunit A gene of complete ammonia-oxidizing Nitrospira
Source: Microbiol Spectr. 2024 Aug 21;12(10):e00516-24. doi: 10.1128/spectrum.00516-24 (PMC11448142; doi:10.1128/spectrum.00516-24)
Supplement: Table S1 — Overview of all primer characteristics. [file spectrum.00516-24-s0002.xlsx]

## Sheet: Sheet1
Table S1: Overview of all primer characteristics. Primer names are given along with the binding position on the Nitrospira inopinata and clade-specific reference amoA sequence, the direction of primers, their GC-content, number of mismatches towards reference sequence, original publication, and their sequence.
Primer Name	Reference Sequence Name	Start position (reference sequence)	End position (reference sequence)	Start position (N. inopinata)	End position (N. inopinata)	Primer length	Primer Direction	%GC	Number of Mismatches	Reference	Primer sequence (5'-3')
CamoA_1F	Nitrospira inopinata (cladeA)	1	19	1	19	19	forward	33.3	0	Fujitani 2020	ATGTTTAGAACSGATGARA
Nino_amoA_19F	Nitrospira inopinata (cladeA)	19	40	19	40	22	forward	45.5	0	Daims 2015	ATAATCAAAGCCGCCAAGTTGC
COMA_amoA_F_RK	Nitrospira inopinata (cladeA)	115	137	115	137	23	forward	55.6	0	Keeley et al 2020	GGRACYTTYCAYATGCACACVGC
COMAF	Nitrospira inopinata (cladeA)	145	162	145	162	18	forward	62.5	0	Yu et al 2018	TGCGGIGACTGGGAYTTC
comamoA AF	Nitrospira inopinata (cladeA)	147	165	147	165	19	forward	56.3	1	Wang 2018, Zhao et al 2019	AGGNGAYTGGGAYTTCTGG
A189	Nitrospira inopinata (cladeA)	148	165	148	165	18	forward	64.7	1	Wang 2017, Holmes 2005	GGNGACTGGGACTTCTGG
A189Y	Nitrospira inopinata (cladeA)	148	165	148	165	18	forward	60.0	0	Xia 2018	GGNGACTGGGAYTTYTGG
pmoA-189b-F	Nitrospira inopinata (cladeA)	148	165	148	165	18	forward	62.5	1	Bartelme 2017, Luesken 2011	GGNGACTGGGACTTYTGG
Ntsp-amoA 162F	Nitrospira inopinata (cladeA)	156	175	156	175	20	forward	47.4	0	Fowler 2018	GGATTTCTGGNTSGATTGGA
CA209f	Nitrospira inopinata (cladeA)	169	185	169	185	17	forward	53.8	0	Xia 2018	GAYTGGAARGAYCGNCA
comaA-244F	Nitrospira inopinata (cladeA)	244	260	244	260	17	forward	28.6	0	Pjevac 2017	TAYAAYTGGGTSAAYTA
comaB-244F	Nitrospira sp. RCB (cladeB)	250	266	244	260	17	forward	28.6	0	Pjevac 2017	TAYTTCTGGACRTTYTA
Nino_amoA_252R	Nitrospira inopinata (cladeA)	252	272	252	272	21	reverse	47.6	0	Daims 2015	AACGGCTGACGATAATTGACC
COMA_amoA_R_RK	Nitrospira inopinata (cladeA)	317	340	317	340	24	reverse	50.0	0	Keeley et al 2020	ACCACCAMGAVGTRTARACSGCAA
A378f	Nitrospira inopinata (cladeA)	334	354	334	354	21	forward	47.4	0	Xia 2018	TGGTGGTGGTGGTCNAAYTAT
Ntsp-amoA 359R	Nitrospira inopinata (cladeA)	334	353	334	353	20	reverse	47.4	1	Fowler 2018	WAGTTNGACCACCASTACCA
CA377f	Nitrospira inopinata (cladeA)	336	353	336	353	18	forward	50.0	0	Jiang et al 2020	GTGGTGGTGGTCBAAYTA
comaA1_336F	Nitrospira inopinata (cladeA)	336	356	336	356	21	forward	57.9	1	Harringer 2021	GTGGTGGTGGTCKAACTAYCC
CB377f	Nitrospira sp. RCB (cladeB)	342	359	336	354	18	forward	50.0	0	Jiang et al 2020	GTACTGGTGGGCBAAYTT
Inopinata amoA-410F	Nitrospira inopinata (cladeA)	410	435	410	435	26	forward	42.3	0	Beach et al 2019	TCACCTTGTTGCTAACTAGAAACTGG
Nitrificans amoA-463F	Ca. Nitrospira nitrificans (cladeA)	463	479	463	479	17	forward	52.9	0	Beach et al 2019	ATGTTCGCGGCACTGTT
Nitrosa amoA-469F	Ca. Nitrospira nitrosa (cladeA)	469	492	469	492	24	forward	45.8	0	Beach et al 2019	GCGATTCTGTTTTATCCCAGCAAC
comaA2_476R	Nitrospira inopinata (cladeA)	477	496	477	496	20	reverse	52.6	1	Harringer 2021	GCCAGTTGCTCGGATARAAC
C576r	Nitrospira inopinata (cladeA)	552	570	552	570	19	reverse	56.3	1	Xia et al 2018, Jiang et al 2020	GAAGCCCATRTARTCNGCC
UWM_comammox_amoA_F1	Nitrospira sp. AMP (cladeA)	554	572	554	572	19	forward	57.9	1	Bartelme 2017	CGGACTACATGGGCTTTGC
comamoA R	Nitrospira inopinata (cladeA)	562	581	562	581	20	reverse	47.1	2	Zhao et al 2019	CGGACAWABRTGAABCCCAT
comamoA SR	Nitrospira inopinata (cladeA)	562	582	562	582	21	reverse	47.4	0	Wang 2018	CCGVACATACATRAAGCCCAT
C616r	Nitrospira inopinata (cladeA)	592	611	592	611	20	reverse	50.0	3	Xia 2018	ATCATCCGRATGTACTCHGG
HD616	Nitrospira inopinata (cladeA)	592	611	592	611	20	reverse	45.5	0	Wang 2017	AYCWKVCKNAYRTAYTCVGG
UWM_comammox_amoA_R1	Ca. Nitrospira nitrificans (cladeA)	605	623	605	623	19	reverse	57.9	2	Bartelme 2017	GAGCCCACTTCGATCATCC
COMAR	Nitrospira inopinata (cladeA)	640	658	640	658	19	reverse	47.1	3	Yu et al 2018	AGATCATAGTGCTRTGICC
Com_amoA_1_R	Ca. Nitrospira nitrificans (cladeA)	641	660	641	660	20	reverse	55.0	1	Bartelme 2017	CGAGATCATGGTGCTGTGAC
comaA-659R	Nitrospira inopinata (cladeA)	643	658	643	658	16	reverse	42.9	0	Pjevac 2017	ARATCATSGTGCTRTG
comaB-659R	Nitrospira sp. RCB (cladeB)	649	664	643	658	16	reverse	46.2	0	Pjevac 2017	ARATCCARACDGTGTG
Nitrosa amoA-812R	Ca. Nitrospira nitrosa (cladeA)	795	812	795	812	18	reverse	66.7	0	Beach et al 2019	CCGTGTGCTAACGTGGCG
Inopinata amoA-815R	Nitrospira inopinata (cladeA)	799	815	799	815	17	reverse	58.8	0	Beach et al 2019	TCCGCGTGAGCCAATGT
Nitrificans amoA-836R	Ca. Nitrospira nitrificans (cladeA)	813	836	810	833	24	reverse	45.8	0	Beach et al 2019	CCAGAAAGTTTAGCTTTGTCGCCT
CamoA_846R	Ca. Nitrospira nitrificans (cladeA)	834	849	833	846	16	reverse	57.1	0	Fujitani 2020	TCATGCTTTYCCCCCR
